# Supplementary material for: A New Subpopulation of Extracellular Vesicles Harvested from Osteogenically Induced Mesenchymal Stromal Cells of Surgical Site-Released Tissue
Source: Biomolecules. 2026 Feb 12;16(2):289. doi: 10.3390/biom16020289 (PMC12938177; doi:10.3390/biom16020289)
Supplement: Supplementary file 1 [file biomolecules-16-00289-s001.zip]

Archive with 1 entries (1 files):
- biomolecules-4141728-supplementary.pdf
